# Supplementary material for: Temporal σB stress-response profiles impact Bacillus subtilis fitness
Source: mSphere. 2024 Jan 18;9(2):e00719-23. doi: 10.1128/msphere.00719-23 (PMC10900884; doi:10.1128/msphere.00719-23)
Supplement: Data S2 — Colony count data. [file msphere.00719-23-s0001.xlsx]

## Sheet: non-stress (Fig. 1)
	No stress competitions								FP tests WT vs WT
		1	2		CI 1 vs 2	CI 2 vs 1				1	2		CI 1 vs 2	CI 2 vs 1
	WT v A	A	WT						WTg (414) vs WTr (408) no stress 1	WT	WT
	T0	191	229						T0	282	234						Strains
	T9	655	678		1.15828	0.863349			T9	71	43		1.37011	0.729866			CSS408	WT (green)
																	CSS409	RA-only (green)
	WT v A	A	WT						WTg vs WTr no stress 2	WT	WT						CSS410	RB-only (green)
	T0	210	190						T0	310	159						CSS411	RC-only (green)
	T9	548	566		0.875989	1.14157			T9	98	73		0.688555	1.45232			CSS412	RD-only (green)
																	CSS414	WT (red)
	WT v A	A	WT						WTg vs WTr no stress 3	WT	WT						CSS415	RA-only (red)
	T0	175	202						T0	175	176						CSS416	RB-only (red)
	T9	687	701		1.13123	0.883991			T9	334	187		1.7963	0.556699			CSS417	RC-only (red)
																	CSS418	RD-only (red)
	WT v B	B	WT						WTg vs WTr 4% EtOH 1	WT	WT
	T0	112	121						T0	286	199
	T9	509	498		1.10422	0.905616			T9	136	123		0.769344	1.29981
	WT v B	B	WT						WTg vs WTr 4% EtOH 2	WT	WT
	T0	111	125						T0	245	119
	T9	459	444		1.16417	0.85898			T9	135	94		0.697568	1.43355
	WT v B	B	WT						WTg vs WTr 4% EtOH 3	WT	WT
	T0	102	131						T0	283	220
	T9	465	486		1.22882	0.81379			T9	120	76		1.22745	0.814697
	WT v C	C	WT						WTg vs WTr 1M NaCl 1	WT	WT
	T0	198	224						T0	139	156
	T9	653	669		1.10426	0.905587			T9	390	352		1.24346	0.804208
	WT v C	C	WT						WTg vs WTr 1M NaCl 2	WT	WT
	T0	223	222						T0	158	109
	T9	506	499		1.00948	0.990608			T9	422	310		0.939118	1.06483
	WT v C	C	WT						WTg vs WTr 1M NaCl 3	WT	WT
	T0	214	298						T0	180	128
	T9	700	723		1.34822	0.741716			T9	436	262		1.18338	0.84504
	WT v D	D	WT
	T0	187	214
	T9	640	652		1.12332	0.890216
	WT v D	D	WT
	T0	240	206
	T9	714	703		0.871764	1.1471
	WT v D	D	WT
	T0	224	216
	T9	623	608		0.988076	1.01207
	A v B	A	B
	T0	163	174
	T9	509	498		1.09106	0.916537
	A v B	A	B
	T0	238	213
	T9	629	637		0.883718	1.13158
old	A v B	A	B
	T0	310	309
	T9	71	72		0.98293	1.01737
	A v C	C	A
	T0	215	185
	T9	604	586		0.886896	1.12753
	A v C	C	A
	T0	214	179
	T9	510	493		0.865292	1.15568
old	A v C	C	A
	T0	301	300
	T9	200	201		0.991719	1.00835
	A v D	A	D
	T0	238	182
	T9	642	623		0.788028	1.26899
	A v D	A	D
	T0	236	178
	T9	611	591		0.779761	1.28244
old	A v D	A	D
	T0	294	296
	T9	62	65		0.960335	1.0413
	B v C	B	C
	T0	192	166
	T9	602	588		0.885169	1.12973
	B v C	B	C
	T0	174	196
	T9	599	611		1.10431	0.90554
old	B v C	B	C
	T0	176	176
	T9	55	56		0.982143	1.01818
	B v D	B	D
	T0	134	131
	T9	634	613		1.0111	0.989019
	B v D	B	D
	T0	193	207
	T9	588	555		1.13631	0.88004
old	B v D	B	D
	T0	216	215
	T9	139	140		0.988261	1.01188
	C v D	D	C
	T0	40	39
	T9	268	256		1.0207	0.979717
	C v D	D	C
	T0	238	162
	T9	577	551		0.712791	1.40294
old	C v D	D	C
	T0	270	265
	T9	88	85		1.01612	0.984134

## Sheet: 2% EtOH (Fig. 2)
	1	2		CI 1 vs 2	CI 2 vs 1			1	2		CI 1 vs 2	CI 2 vs 1			1	2		CI 1 vs 2	CI 2 vs 1			1	2		CI 1 vs 2	CI 2 vs 1			1	2		CI 1 vs 2	CI 2 vs 1			1	2		CI 1 vs 2	CI 2 vs 1			1	2		CI 1 vs 2	CI 2 vs 1
A v B	A	B					A v C	A	C					A v D	A	D					A v WT	A	WT					B v C	B	C					B v D	B	D					B v WT	B	WT					C v D
T0	121	135.3					T0	116.7	108.3					T0	291.2	323.6					T0	155.5	156					T0	307.7	293					T0	338	307					T0	313.7	355					T0
T9	114.7	197.3		0.650053	1.53834		T9	112	104.7		0.992725	1.00733		T9	718	772		1.03353	0.967555		T9	1024.3	971.7		1.05752	0.945607		T9	497	530		0.892937	1.1199		T9	720	682		0.958892	1.04287		T9	1256	1080		1.31607	0.759837		T9
A v B	A	B					A v C	A	C					A v D	A	D					A v WT	A	WT					B v C	B	C					B v D	B	D					B v WT	B	WT					C v D
T0	260.7	522					T0	282	272					T0	131	131.7					T0	160.5	186					T0	109.3	104					T0	95.7	81					T0	331.3	262					T0
T9	263	588		0.895587	1.11659		T9	1468	1307		1.08335	0.92306		T9	321	338.3		0.953932	1.04829		T9	224.5	182.5		1.42558	0.701469		T9	916	1074.7		0.811001	1.23304		T9	100	101		0.838015	1.1933		T9	720	682		0.834888	1.19777		T9
																																										B v WT	B	WT
																																										T0	102.5	84.5
																																										T9	275	188		1.20589	0.829263
																																										B v WT	B	WT
																																										T0	153	139
																																										T9	184	212		0.788507	1.26822
[truncated: 15 more columns]

## Sheet: 4% EtOH (Fig. 3)
	1	2		CI 1 vs 2	CI 2 vs 1			1	2		CI 1 vs 2	CI 2 vs 1			1	2		CI 1 vs 2	CI 2 vs 1			1	2		CI 1 vs 2	CI 2 vs 1			1	2		CI 1 vs 2	CI 2 vs 1			1	2		CI 1 vs 2	CI 2 vs 1			1	2		CI 1 vs 2	CI 2 vs 1
A v B	A	B					A v C	A	C					A v D	A	D					A v WT	A	WT					B v C	B	C					B v D	B	D					B v WT	B	WT					C v D
T0	183.5	143					T0	154	125.5					T0	135.5	108					T0	161	159					T0	41.3	43.7					T0	136	165					T0	219.5	230					T0
T9	432	293.5		1.14703	0.871815		T9	78.5	36.5		1.75267	0.570559		T9	563	320.5		1.40012	0.714225		T9	302.5	424.5		0.703751	1.42096		T9	131.5	166		0.838203	1.19303		T9	93.5	112		1.01283	0.987328		T9	939	812		1.21172	0.825272		T9
A v B	A	B					A v C	A	C					A v D	A	D					A v WT	A	WT					B v C	B	C					B v D	B	D					B v WT	B	WT					C v D
T0	51.7	46.3					T0	24.7	33					T0	30	30.7					T0	154.5	171.5					T0	42.7	39					T0	166.5	124					T0	152	140					T0
T9	26	14.5		1.60582	0.622736		T9	87	115.5		1.00636	0.993678		T9	29	17		1.74569	0.572841		T9	519.5	371.5		1.55225	0.644225		T9	131	107		1.11821	0.894285		T9	73.5	45		1.21642	0.822087		T9	129	175		0.678947	1.47287		T9
A v B	A	B					A v C	A	C						1	2					A v WT	A	WT					B v C	B	C					B v D	B	D					B v WT	B	WT					C v D
T0	28	24					T0	35	37.3					Ag vs Dr	A	D					T0	384	380					T0	48	59					T0	70	55					T0	224	252					T0
T9	240	288		0.714286	1.4		T9	148.5	143		1.1067	0.903585		T0	281	233					T9	380	320		1.17513	0.85097		T9	180	292		0.757705	1.31977		T9	372	320		0.913393	1.09482		T9	300	283		1.19258	0.838519		T9
														T9	84	56		1.24377	0.804006
							A v C	A	C
							T0	45	30						1	2
							T9	25.5	13.5		1.25926	0.794118		Ag vs Dr	A	D
														T0	337	271
														T9	413	239		1.38961	0.719629
[truncated: 14 more columns]

## Sheet: 1M NaCl (Fig. 4)
	1	2		CI 1 vs 2	CI 2 vs 1			1	2		CI 1 vs 2	CI 2 vs 1			1	2		CI 1 vs 2	CI 2 vs 1			1	2		CI 1 vs 2	CI 2 vs 1			1	2		CI 1 vs 2	CI 2 vs 1			1	2		CI 1 vs 2	CI 2 vs 1			1	2		CI 1 vs 2	CI 2 vs 1
A v B	A	B					A v C	A	C					A v D	A	D					A v WT	A	WT					B v C	B	C					B v D	B	D					B v WT	B	WT					C v D
T0	628.5	647					T0	321.5	325.5					T0	405.7	413.3					T0	282.7	290					T0	86.7	86.3					T0	113	119					T0	114.3	116					T0
T9	99.5	162		0.632277	1.58159		T9	111	306		0.367258	2.72288		T9	71.7	254		0.287571	3.4774		T9	239.3	157.7		1.55662	0.642417		T9	162	118		1.36655	0.731771		T9	265.3	513.7		0.543871	1.83867		T9	256.3	137.3		1.89448	0.52785		T9
A v B	A	B					A v C	A	C					A v D	A	D					A v WT	A	WT					B v C	B	C					B v D	B	D					B v WT	B	WT					C v D
T0	323.5	328					T0	158.5	156.5					T0	346.5	343					T0	576.7	553.3					T0	407.3	410					T0	206	213					T0	521.7	513.7					T0
T9	34.5	122		0.286721	3.48772		T9	77	233		0.326302	3.06464		T9	89	309.5		0.284656	3.51301		T9	109.7	21.7		4.85018	0.206178		T9	77	30		2.58368	0.387045		T9	72.3	142.3		0.525346	1.90351		T9	171	46.3		3.63667	0.274977		T9
A v B	A	B					A v C	A	C					A v D	A	D					A v WT	A	WT						1	2		CI 1 vs 2	CI 2 vs 1			1	2		CI 1 vs 2	CI 2 vs 1			1	2		CI 1 vs 2	CI 2 vs 1		C v D
T0	139	129.7					T0	107.7	90					T0	95	117					T0	16	19					Cg vs Br	C	B					Dg vs Br	D	B					Bg vs WTr	B	WT					T0
T9	146.7	156		0.877467	1.13964		T9	82	96.3		0.711565	1.40535		T9	9	16.7		0.663725	1.50665		T9	110	81.5		1.60276	0.623923		T0	250	232					T0	298	284					T0	66	107					T9
																												T9	228	211		1.00277	0.99724		T9	196	163		1.14596	0.872629		T9	145	213		1.10364	0.906091
[truncated: 14 more columns]

## Sheet: Hybrid 1M NaCl (Fig. 5)
	1	2		CI 1 vs 2	CI 2 vs 1			1	2		CI 1 vs 2	CI 2 vs 1			1	2		CI 1 vs 2	CI 2 vs 1			1	2		CI 1 vs 2	CI 2 vs 1			1	2		CI 1 vs 2	CI 2 vs 1			1	2		CI 1 vs 2	CI 2 vs 1			1	2		CI 1 vs 2	CI 2 vs 1
DA vs A	DA	A					DA vs D	DA	D					DA vs WT	DA	WT					DA vs B	DA	B					DA vs C	DA	C					AB v WT	AB	WT					AB v A	AB	A					AB v C
T0	14.7	14.3					T0	108	94					T0	115	77.7					T0	25.3	19.3					T0	24.3	33.3					T0	92.3	104.5					T0	507.3	432					T0
T9	81.3	122		0.64826	1.54259		T9	87.7	236		0.323438	3.09178		T9	34.7	27.3		0.858796	1.16442		T9	107	159.7		0.511111	1.95652		T9	133.7	133.3		1.37448	0.727547		T9	52.3	4.3		13.7704	0.0726193		T9	118.7	91.3		1.10713	0.903236		T9
DA vs A	DA	A						1	2		CI 1 vs 2	CI 2 vs 1		DA vs WT	DA	WT					DA vs B	DA	B					DA vs C	DA	C					AB v WT	AB	WT					AB v A	AB	A					AB v C
T0	478	546					Dg vs D/Ar 1	D	DA					T0	25.7	20					T0	192	158.5					T0	542	500					T0	234.7	409.3					T0	8	8.7					T0
T9	18.5	20		1.05659	0.946441		T0	58	106					T9	105	104		0.785693	1.27276		T9	16	28.5		0.46345	2.15773		T9	14	14		0.922509	1.084		T9	473	159.3		5.17814	0.193119		T9	111	30.7		3.932	0.254323		T9
							T9	250	164		2.78595	0.358943
														DA vs WT	DA	WT					DA vs B	DA	B												AB v WT	AB	WT												AB v C
								1	2		CI 1 vs 2	CI 2 vs 1		T0	1236	14.5					T0	750.7	545.3												T0	16	14.33												T0
							Dg vs D/Ar 2	D	DA					T9	1032	16.5		0.733745	1.36287		T9	103.3	111		0.676	1.47929									T9	86.7	26		2.98656	0.334833									T9
							T0	70	156
							T9	114	137		1.85443	0.539249																								1	2		CI 1 vs 2	CI 2 vs 1
																																			Ag vs Dr	WT	AB
																																			T0	77	85
																																			T9	34	47		0.798563	1.25225
[truncated: 64 more columns]

## Sheet: △RsbRA vs Wild-type (Fig. 6)
				9.3.1
MTC 1683	GFP 414	no A pct	Wt pct	A: control	MTC 1683	GFP 414
319	297	51.7857	48.2143	T0	181	196			A, B, C, D are just designators for which replicate trial we used.
136	113			T3	423	446			MTC 1683 does not contain a fluorescent tag
216	253			T6	603	593			GFP: WT 414
188	146	56.2874	43.7126	T9	728	716			deltaRsbRA : 1683
CONTROLS							4% EtOH							1M NaCl
	1	2		CI 1 vs 2	CI 2 vs 1			1	2		CI 1 vs 2	CI 2 vs 1			1	2		CI 1 vs 2	CI 2 vs 1
NO A vs WT	NO A	WT					NO A vs WT	NO A	WT					NO A vs WT	NO A	WT
T0	181	196					T0	313	383					T0	319	297
T9	728	716		1.10102	0.908247		T9	152	436		0.426591	2.34417		T9	188	146		1.19887	0.834121
NO A vs WT	NO A	WT					NO A vs WT	NO A	WT					NO A vs WT	NO A	WT
T0	209	214					T0	322	330					T0	539	417
T9	590	565		1.06923	0.935253		T9	524	740		0.725701	1.37798		T9	93	41		1.75488	0.569841
NO A vs WT	NO A	WT					NO A vs WT	NO A	WT					NO A vs WT	NO A	WT
T0	236	254					T0	256	332					T0	375	432
T9	604	623		1.04345	0.958362		T9	388	676		0.74436	1.34344		T9	144	172		0.964465	1.03684
NO A vs WT	NO A	WT												WTg (414) vs delta-A (MTC1683) unlabeled 2023-10-25
T0	372	370													1	2		CI 1 vs 2	CI 2 vs 1
T9	344	326		1.04954	0.952797									WTg vs no A	WT	NO A
														T0	101	111
NO A vs WT	NO A	WT												T9	37	35		1.16181	0.860726
T0	304	286
T9	552	554		0.937393	1.06679										1	2		CI 1 vs 2	CI 2 vs 1
														WTg vs no A	WT	NO A
NO A vs WT	NO A	WT												T0	67	68
T0	380	374												T9	153	174		0.892434	1.12053
T9	552	528		1.02895	0.971867

## Sheet: sigB deletion controls (Fig. 7)
RA-only vs. RD-only, sigB deletion strains (A, red, CSS2066; D, green, CSS2078)
	1	2		CI 1 vs 2	CI 2 vs 1
sigB Ar (2066) vs Dg (2078) no stress 1	D	A
T0	229	122
T9	674	294		1.22134	0.818772
sigB Ar (2066) vs Dg (2078) no stress 2	D	A
T0	203	175
T9	208	111		1.61541	0.619038
sigB Ar (2066) vs Dg (2078) no stress 3	D	A
T0	275	162
T9	143	136		0.619412	1.61443
sigB Ar (2066) vs Dg (2078) 4% EtOH 1	D	A
T0	266	244
T9	92	111		0.760279	1.31531
sigB Ar (2066) vs Dg (2078) 4% EtOH 2	D	A
T0	28	29
T9	66	77		0.887755	1.12644
sigB Ar (2066) vs Dg (2078) 4% EtOH 3	D	A
T0	239	210
T9	119	102		1.0251	0.97551
sigB Ar (2066) vs Dg (2078) 1 M NaCl 1	D	A
T0	61	75
T9	42	62		0.832893	1.20063
sigB Ar (2066) vs Dg (2078) 1 M NaCl 2	D	A
T0	88	73
T9	43	26		1.37194	0.728895
sigB Ar (2066) vs Dg (2078) 1 M NaCl 3	D	A
T0	391	324
T9	334	229		1.20859	0.82741
